# Supplementary material for: Impairment of root auxin–cytokinins homeostasis induces collapse of incompatible melon grafts during fruit ripening
Source: Hortic Res. 2022 May 17;9:uhac110. doi: 10.1093/hr/uhac110 (PMC9252106; doi:10.1093/hr/uhac110)
Supplement: Web_Material_uhac110 [file web_material_uhac110.zip]

Archive with 4 entries (4 files):
- Supplementary 1M&M 21-4-22.pptx
- Supplementary Figures -clean -21-4-22.docx
- Supplementary Figures -marked 21-4-22.docx
- Supplementary Table 1.pptx
